# Supplementary material for: Identification of microbiological factors associated with periodontal health disparities
Source: Front Cell Infect Microbiol. 2023 Feb 16;13:1137067. doi: 10.3389/fcimb.2023.1137067 (PMC9978005; doi:10.3389/fcimb.2023.1137067)
Supplement: Supplementary Table 1 — Individual clinical data of the cohort. [file Table_1.xlsx]

## Sheet: Healthy
Race	Gender	Age	BOP	Plague
HA	Male	27	23	100
CA	Female	32	19	76
HA	Male	44	40	50
CA	Female	41	2	46
HA	Female	29	22
HA	Female	36	100	82
HA	Female	24	5	100
HA	Female	38	3	5
AA	Female	32	51	73
CA	Male	32	9	100
AA	Male	31	28	35
CA	Female	48	6
CA	Male	29	31	26
HA	Female	40	47	23
AA	Female	23	62
AA	Male	29	43	72
CA	Female	57	19	38
HA	Female	21	33	53
HA	Male	46	14	47
HA	Male	47	30	37
HA	Male	33	18
AA	Female	23	52	91
CA	Female	56	10
AA	Female	49	3	73
CA	Female	59	0	46
HA	Female	24	69	24
HA	Female	41	49	31
AA	Female	50	40	65
HA	Female	45	1	67
AA	Female	51	13	60
HA	Female	31	47	35
HA	Male	35	43	100
HA	Female	52	53	74
AA	Female	39	65	73
HA	Male	29	30
CA	Female	39	40	18
AA	Female	23	15
HA	Female	29	12	40
CA	Male	27	3	56
CA	Female	21	42
AA	Female	41	50
HA	Female	30	9	33
HA	Female	21	30
AA	Female	65	33	92
HA	Female	42	20
CA	Female	29	20	52
AA	Female	35	30	28
AA	Female	27	8	26
CA	Male	28	44	51
CA	Male	21	31	35
HA	Female	58	50
CA	Female	29	30	40
CA	Male	28	7	100
HA	Female	31	51	44
HA	Female	23	46	81
CA	Female	63	10	1
HA	Female	40	35	34
AA	Male	65	3	75
HA	Male	23	62	37
AA	Male	60	20	22
AA	Female	47	33	80
CA	Female	31	21	71
AA	Female	61	72	100
CA	Female	38	21	43
AA	Female	30	96
CA	Female	26	54	65
CA	Male	47	3	57
HA	Female	52	7	43
AA	Male	49	11	40
AA	Male	41	8
CA	Female	51	100	100
CA	Female	28	21
CA	Female	38	13	13
CA	Female	27	11	81
AA	Male	42	14
HA	Female	52	5	9
AA	Female	26	11	94
HA	Female	56	10
HA	Female	33	29	62
CA	Male	21	10	44
AA	Male	26	21	61
HA	Female	51	18	64
HA	Male	58	21	54
AA	Female	57	0
CA	Male	42	33	65
CA	Female	26	12	67
HA	Male	27	6
CA	Male	57	2	31
CA	Male	44	65	100
HA	Female	43	19	33
AA	Male	33	78	77
CA	Male	26	3	56
CA	Female	24	35	71
HA	Female	46	45	58
HA	Female	49	22	87
CA	Female	46	2	62
CA	Female	25	14	100
CA	Male	27	52	28
HA	Female	52	61	100
AA	Female	40	27	71
CA	Female	60	16	32
AA	Female	57	31	74
HA	Female	58	34	31
HA	Female	39	47	85
AA	Female	54	12	72
HA	Female	32	10	58
AA	Male	55	17	88
HA	Female	53	8	39
AA	Male	45	41
CA	Male	31	4	9
CA	Female	53	12	30
CA	Female	58	6	7
CA	Female	24	21
CA	Male	30	0	44
CA	Male	24	26	56
HA	Male	24	18	39
HA	Female	40	7	50
HA	Female	43	38	24
AA	Female	21	48	57
HA	Female	40	2
HA	Male	36	30	69
AA	Male	40	20	71
CA	Female	34	10	44
AA	Female	38	16
HA	Female	39	55	80
CA	Female	21	13	45
HA	Female	21	74	90
CA	Female	40	8	100
HA	Female	30	13	22
CA	Female	61	14	17
AA	Male	26	38	65
AA	Female	65	24	76
AA	Female	53	48	67
HA	Female	36	16	100
HA	Female	22	16	43
AA	Male	56	38	100
CA	Female	57	13	43
CA	Female	52	1
HA	Male	34	20	100
HA	Female	43	10	29
HA	Female	30	77	92
CA	Female	36	7
HA	Female	28	23	41
AA	Male	43	51	4
CA	Female	62	0	15
HA	Male	51	4	48
CA	Male	26	23	23
HA	Female	39	49	29
AA	Female	21	16
CA	Female	29	1	8
AA	Female	48	46	93
AA	Female	32	61
CA	Female	65	14	100
HA	Female	23	24	25
CA	Male	27	1
CA	Male	64	2	44
CA	Female	25	10	14
CA	Male	37	7	73
HA	Male	21	19	25
CA	Female	55	26	53
CA	Female	36	6	21
CA	Female	22	5	40
AA	Female	52	49	24
CA	Female	46	12	69
CA	Female	44	22	60
HA	Female	61	1	13
CA	Male	40	24	64
CA	Female	29	5	12
HA	Female	39	8	54
CA	Female	49	1	48
CA	Male	57	9	7
AA	Female	42	5	33
CA	Male	22	100	48
AA	Female	25	4	30
CA	Female	62	62	63
HA	Female	22	39	41
HA	Female	21	40	86
CA	Female	62	19	37
HA	Male	21	5	29
CA	Female	50	10	77
HA	Female	36	15	41
AA	Female	63	28	24
CA	Female	21	50	37
CA	Female	55	14
HA	Female	55	35	26
AA	Male	60	45	70
CA	Male	58	42	34
HA	Female	26	1	2
CA	Male	61	14	100
CA	Male	27	15	46
AA	Male	47	18	22
HA	Female	34	2	1
HA	Female	38	7	60
HA	Female	22	9	57
HA	Female	36	52	23
HA	Female	44	11	2
HA	Male	21	35	99
AA	Male	29	60	60
HA	Female	40	3	4
CA	Male	65	33	46
HA	Female	41	21	63
HA	Male	38	9	25
CA	Female	29	15	51
HA	Female	59	28	17
CA	Female	66	21	17
CA	Male	23	25	41
HA	Male	31	19
AA	Female	69	19	22
CA	Male	61	11	48
CA	Female	49	14	5
CA	Female	44	28	18
CA	Female	67	6	10
HA	Female	21	9	54
HA	Male	37	62	61
AA	Female	43	15
HA	Female	54	22	20
HA	Male	31	1	47
AA	Male	38	47	48
HA	Female	62	5	31
HA	Female	43	8	42
AA	Female	26	29	52
HA	Female	49	14	3
AA	Male	51	36	57
HA	Female	22	6	10
HA	Male	36	26	32
CA	Female	56	20	60
CA	Female	58	29	88
CA	Male	63	29	53
HA	Male	44	42	33
AA	Male	21	76	100
HA	Male	23	23	44
CA	Female	54	4	21
AA	Female	64	0	26
AA	Female	30	10	23
HA	Female	45	27	53
CA	Female	71	28	28
HA	Male	36	22	47
AA	Male	31	12	46
HA	Female	24	92	93
CA	Female	21	21	74
HA	Female	44	33	59
HA	Female	47	35	53
AA	Female	57	6	23
CA	Male	29	4	31
CA	Female	73	4	40
CA	Female	65	15	41
CA	Female	74	11	56
HA	Female	59	0	44
HA	Male	39	18	23
CA	Female	61	22	13
HA	Female	42	66	84
CA	Male	57	13	18
CA	Female	36	6	59
AA	Female	37	46	92
HA	Male	33	36	43
HA	Female	69	3	10
HA	Female	51	7	18
HA	Male	65	2	44
HA	Female	26	0	45
HA	Female	33	28	23
CA	Female	44	35	52
HA	Female	52	11	35
HA	Female	68	1	25
CA	Male	37	59	68
CA	Female	75	38	35
AA	Female	38	28	14
CA	Male	23	42	74
HA	Male	56	0
CA	Female	23	21	27
CA	Male	22	4
HA	Female	27	29	71
HA	Female	62	8
CA	Male	51	21	96
CA	Male	52	21	100
CA	Female	44	39	38
CA	Female	68	35	33
CA	Male	68	9	26
HA	Female	28	57	39
CA	Female	30	9	0
CA	Male	29	6	24
CA	Female	63	38	28
HA	Female	69	11	28
HA	Female	70	1	10
HA	Male	59	4	13
HA	Female	69	15	81
HA	Female	39	12	2
CA	Male	36	82	100
CA	Female	61	1	3
HA	Female	42	5	40
CA	Male	70	5	18
AA	Female	51	18	83
HA	Male	39	24	72
AA	Female	38	21	31
AA	Male	53	35	48
HA	Female	30	2	12
HA	Female	33	14	25
AA	Female	73	18	22
HA	Female	26	41	57
AA	Female	68	3	27
CA	Female	26	5	13
HA	Male	31	17	64
AA	Female	27	9	100
AA	Female	58	33	82
AA	Female	21	20	44
AA	Male	79	27	24
AA	Male	48	37	36
AA	Female	24	23	34
AA	Female	58	25	0
AA	Female	35	46	45
AA	Female	48	19	32
AA	Female	50	9	30
AA	Male	59	17	0
AA	Female	27	37	70
AA	Female	74	37	100
AA	Female	30	82	84
AA	Male	64	10	42
AA	Male	34	63	56
AA	Female	25	53	52
AA	Male	55	100	72
AA	Male	33	42	29
AA	Male	28	31	13
AA	Female	38	52	37
AA	Male	52	41	11
AA	Female	45	75	100
AA	Female	37	51	102
AA	Female	61	5	11
AA	Female	62	28	33
AA	Male	56	27	13
AA	Female	23	18	24
AA	Female	58	34	0
AA	Female	36	73	67
AA	Female	38	8	48
AA	Male	61	50	100
AA	Female	62	14	31
AA	Male	64	32	41
AA	Male	68	18	73
AA	Female	61	17	32
AA	Female	39	28	7
AA	Female	21	83	92
AA	Female	46	53	57
